# Supplementary material for: Calorie restriction outperforms bariatric surgery in a murine model of obesity and triple-negative breast cancer
Source: JCI Insight. 2023 Sep 12;8(19):e172868. doi: 10.1172/jci.insight.172868 (PMC10629811; doi:10.1172/jci.insight.172868)
Supplement: Supporting data values [file jciinsight-8-172868-s048.xlsx]

## Sheet: 1B
	CON-LFD	DIO-HFD
	22.1	27.7
	24	33.8
	20.6	33.8
	22	31.3
	22.4	30.8
	23.7	37.5
	26.3	29.4
	21.5	25.3
	18.3	30
	20.4	35.7
	18.6	28.8
	23.4	32.8
	21.3	31.6
	20.3	26.3
	21.2	29.2
	24.4	40.7
	22.1	44.4
	22.1	40.9
	22.4	41.7
	22.7	34.6
	23.3	22.9
		31.1
		25.3
		30.5
		28.8
		31.4
		43.8
		37.7
		40.3
		26.7
		29.3
		34
		48
		35.1
		30
		32.8
		30.3
		33.5
		33.1
		28.6
		29.5
		26.1
		36.9
		39.2
		28
		26.4
		35.4
		27.3
		39.9
		24.9
		27.4
		31.5
		26
		35.3
		30.3
		28.5
		38.3
		33.3
		46.7
		33.6
		46.1
		32
		34
		32.6

## Sheet: 1C
	CON-LFD																					DIO-HFD																						DIO-VSG
weeks post surgery	3-03	3-04	3-05	3-06	3-07	3-08	3-09	3-10	3-11	3-12	3-13	3-14	3-15	3-16	3-17	3-18	3-19	3-20	3-21	3-22		3-46	3-55	3-56	3-57	3-58	3-61	3-62	3-65	3-66	3-69	3-81	3-82	3-87	3-88	3-89	3-90	3-91	3-92	3-93	3-94	3-45		3-24	3-25	3-31	3-32	3-35	3-36
0	0	0	0	0	0	0	0	0	0	0	0	0	0	0	0	0	0	0	0	0		0	0	0	0	0	0	0	0	0	0	0	0	0	0	0	0	0	0	0	0	0		0	0	0	0	0	0
1	2.23958	-1.63835	-5.85227	-2.45536	-3.16456	-1.09316	-6.9186	2.04918	-0.2451	-1.5457	-0.32051	-3.2277	-1.47783	-3.41981	-10.9631	4.69457	2.65837	-0.61384	-1.21145	-9.603		-12.5	-14.534	-9.50479	-15.5438	-11.7667	-11.3946	-13.5375	-6.04167	-7.35294	-9.28819	-7.54573	-6.32911	-10.1711	-10.2312	-10.7801	-13.7387	-11.7054	-13.729	-9.68208	-7.53275	-9.88267		-14.081	-8.27869	-9.50521	-12.1815	-9.58904	-6.23342
2.57143	8.75	8.25243	0.454545	-1.78571	1.68776	4.56274	1.39535	17.4863	8.82353	4.30107	-2.5641	4.22535	8.37438	6.60377	-9.01639	7.23982	9.95475	4.46429	3.96476	-8.58369		-23.3728	-18.9349	-9.26518	-16.8831	-20.5333	-13.2653	-16.2055	-3.33333	-12.0448	-5.20833	-5.4878	0.632911	-10.2662	-15.0685	-12.7764	-29.7297	-13.4474	-17.506	-19.3642	-6.9869	-14.4404		-13.0435	-20.6557	-19.4444	-27.0701	-29.2237	-10.3448
3	11.25	4.85437	-0.90909	1.78571	1.26582	6.08365	0.930233	12.0219	6.86275	10.215	4.70085	2.8169	5.41872	4.71698	-6.55738	3.61991	6.78733	4.91071	5.28634	-6.86695		-19.2308	-15.0888	-7.34824	-16.5584	-14.4	-10.2041	-13.834	-0.33333	-9.80392	-3.125	-0.30488	2.53165	-6.84411	-11.3014	-8.84521	-22.7477	-10.5134	-16.0671	-16.474	-5.24017	-7.58123		-14.6245	-15.082	-17.3611	-19.4268	-28.7671	-10.0796
3.85714	8.33333	7.28155	0.454545	2.67857	0.421941	4.94297	0.930233	7.65027	2.45098	3.22581	6.83761	6.10329	4.4335	10.3774	-1.22951	11.3122	4.0724	5.80357	4.40529	-4.72103		-15.9763	-8.57988	-1.27796	-9.09091	-4	-5.44218	-12.253	5.66667	-5.32213	5.20833	5.18293	6.96202	-1.52091	-4.10959	0.2457	-12.1622	-2.68949	-9.59233	-9.24855	-3.05677	1.44404		-15.0198	-12.459	-18.0556	-20.3822	-32.4201	-11.9363
5	7.08333	14.5631	4.54545	5.80357	1.68776	6.46388	0.465116	6.01093	0.490196	1.6129	-2.5641	7.51174	7.38916	5.18868	4.09836	14.0272	3.16742	8.92857	6.60793	0.429185		-3.84615	1.77515	-6.38978	-1.62338	0	1.02041	-7.90514	3	0	9.72222	16.4634	15.1899	6.46388	2.05479	6.87961	1.12613	-1.22249	-0.23981	2.31214	6.11354	12.9964		-14.6245	-10.8197	-21.5278	-18.1529	-31.9635	-11.6711
6	10.4167	13.5922	5.45455	5.35714	1.68776	3.80228	-0.46512	9.28962	5.88235	11.2903	0.854701	3.75587	5.91133	9.43396	0.819672	6.78733	3.61991	8.92857	14.5374	3.00429		7.39645	9.1716	0	1.2987	6.93333	4.7619	-4.34783	14.3333	10.6443	20.8333	21.9512	22.7848	10.6464	9.93151	14.9877	10.1351	4.88998	3.35731	7.22543	10.0437	25.2708		-12.253	-9.18033	-21.1806	-17.5159	-29.4521	-11.6711
7	15	11.6505	7.27273	12.5	0.843882	7.98479	-0.93023	8.74317	8.82353	17.7419	14.1026	5.6338	7.88177	10.8491	6.55738	18.0996	6.33484	6.69643	21.5859	8.58369		6.21302	10.0592	4.47284	5.1948	9.33333	14.966	1.97629	20.3333	11.2045	25.3472	26.5244	24.3671	17.8707	17.1233	20.1474	10.3604	10.5135	4.79616	11.8497	18.7773	28.5199		-10.6719	-10.1639	-19.4444	-14.6497	-27.3973	-10.0796
8	15.8333	13.5922	8.18182	12.5	4.21941	8.36502	1.39535	7.10382	11.2745	9.67742	9.82906	10.3286	5.41872	8.96226	14.7541	23.0769	8.59728	10.2679	21.1454	11.588		8.28402	12.1302	9.90415	4.87013	12.8	15.6463	3.16206	24.6667	12.3249	27.0833	29.2683	28.1646	17.8707	15.7534	27.027	15.7658	13.6919	7.91367	13.5838	8.29694	35.3791		-6.32411	-5.57377	-15.625	-12.4204	-25.3425	-11.4058
9	24.1667	16.0194	12.2727	23.6607	8.43882	6.46388	2.7907	11.4754	10.2941	11.828	11.1111	9.38967	10.8374	14.6226	15.1639	25.7919	15.3846	8.48214	24.2291	12.8755		13.0177	15.9763	13.4185	7.14286	17.8667	21.4286	7.90514	31	17.6471	35.4167	33.5366	34.4937	21.673	21.2329	33.4152	13.5135	16.3814	11.7506	13.2948	15.7205	41.5162		-7.90514	-2.29508	-15.2778	-7.64331	-25.3425	-10.0796
10	22.0833	15.0485	10	24.1071	10.5485	4.18251	4.18605	10.929	10.7843	10.7527	14.1026	7.51174	12.8079	12.2642	6.55738	24.4344	8.1448	8.03571	25.9912	12.0172		12.426	16.568	17.5719	9.74026	17.0667	23.4694	9.09091	33.3333	18.4874	36.4583	36.2805	33.8608	23.5741	16.4384	37.5921	15.0901	15.8924	14.1487	16.763	19.6507	40.0722		-5.92885	-5.90164	-19.4444	-15.6051	-23.0594	-9.01857
[truncated: 37 more columns]

## Sheet: 1D
	CON-LFD	DIO-HFD	DIO-VSG	DIO-LFD
	26.7	37.5	26.6	27.7
	27.8	36.6	23.7	31.3
	23.4	37.9	28.8	28
	23.8	34.4	24.3	30.4
	25.2	32.3	27.5	24.5
	24.7	42.3	32.7	22.6
	28.5	34	33.4	27.5
	21.8	26.1	30.5	23.9
	19.6	37.4	22.5	36.5
	22.7	40.1	23.5	26.3
	20.4	36.6	30.1	26.4
	25.7	42.4	43.1	34.1
	23.5	40.5	25.3	28.8
	21.4	31	24.7	37.7
	23.1	33.8	27.2	28.1
	28	51.7	26.1	37.6
	27.2	51.4	29.2	28.2
	24	46.5	26.2	28.8
	24.7	45	25.2	24.9
	27.5	39.3	24.3
	26	24.8	23.5
			30.1
			25.6
			26.2

## Sheet: 1E
	CON-LFD	DIO-HFD	DIO-VSG	DIO-LFD
	28.6	38.8	27.2	27.4
	29.3	38	23.8	32.4
	23.7	39.4	28.7	28
	24.2	36.8	23.2	31.6
	27.8	33.8	26.5	24.6
	26.2	43.9	33.7	22.6
	27.4	36.3	34.3	28.4
	22.4	27.6	30.3	24.7
	20.3	40	22.9	37
	22.6	42.3	23.1	27.1
	20.6	39.3	33	27.8
	26.7	44.7	43.1	34.2
	22.9	42.3	26	30.3
	22.9	32.5	25.2	38.9
	23.8	34	27.9	29.5
	26	56	26.5	37.4
	27.5	51.1	28.8	28.6
	23.9	47.4	26.3	30.4
	24.2	47.6	28	27.4
	28.6	40.4	24.8
	26.1	27.4	24.5
			31.6
			21.2
			27.6

## Sheet: 1F
	CON-LFD	DIO-HFD	DIO-VSG	DIO-LFD
	0.0717	0.8985	0.3984	0.8667
	0.0311	1.3395	0.465	0.5226
	0.1922	0.6977	0.3381	0.9613
	0.1504	1.5343	0.1208	1.2013
	0.0651	0.3817	0.9009	0.3025
	0.7321	1.2554	0.2725	0.016
	0.2418	1.1234	0.9175	0.3094
	0.0411	0.9233	0.3244	0.7925
	0.3219	0.6873	0.0113	0.6042
	0.5986	0.654	0.3249	0.28
	0.377	0.5596	0.1734	0.5147
	0.0017	1.2023	0.1894	0.2974
	0.335	0.8706	0.3982	0.6674
	0.1218	0.8672	0.3659	1.309
	0.3652	0.7833	0.6176	0.2031
	0.2468	1.6764	0.3359	0.4219
	0.681	1.3361	0.43	0.2357
		0.7974	0.346
		0.0848	0.5085
			0.82
			0.3686
			0.3081

## Sheet: 1G
	CON-LFD	DIO-HFD	DIO-VSG	DIO-LFD
	30.0346	45.2105	24.9466	26.0535
	9.52586	39.3491	13.8589	24.75
	20.9328	54.1686	8.73134	28.4177
	16.8354	47.43	32.6879	15.9109
	23.9929	61.3475	23.8462	35
	29.0345	39.3846	23.8351	21.7162
	15.4651	40.6471	11.6071	34.8136
	21.711	52.0042	12.4528	24.8485
			19.6377

## Sheet: 1H
	CON-LFD	DIO-HFD	DIO-VSG	DIO-LFD
	69.9654	54.7895	75.0534	73.9465
	90.4741	60.6509	86.1411	75.25
	79.0672	45.8314	91.2687	71.5823
	83.1646	52.57	67.3121	84.0891
	76.0071	38.6525	76.1538	65
	70.9655	60.6154	76.1649	78.2838
	84.5349	59.3529	88.3929	65.1864
	78.289	47.9958	87.5472	75.1515
			80.3623

## Sheet: 1J
	geneset	NES	FDRq	FDRq (-log10)	Intervention
	KRAS_SIGNALING_UP	-1.45	0.047	1.3279	CON-LFD
	MYC_TARGETS_V2	-1.46	0.045	1.34679	DIO-LFD
	PI3K_AKT_MTOR_SIGNALING	-1.45	0.045	1.34679	CON-LFD
	PANCREAS_BETA_CELLS	-1.53	0.02	1.69897	DIO-VSG
	EPITHELIAL_MESENCHYMAL_TRANSITION	-1.74	0.001	3	CON-LFD
	MYOGENESIS	-2.32	0	4	CON-LFD
	COMPLEMENT	-1.55	0.016	1.79588	CON-LFD
	MYOGENESIS	-2.7	0	4	DIO-LFD
	IL2_STAT5_SIGNALING	-1.82	0	4	CON-LFD
	IL2_STAT5_SIGNALING	-1.51	0.033	1.48149	DIO-LFD
	INFLAMMATORY_RESPONSE	-1.99	0	4	CON-LFD
	INFLAMMATORY_RESPONSE	-1.65	0.012	1.92082	DIO-LFD
	IL6_JAK_STAT3_SIGNALING	-1.87	0	4	CON-LFD
	IL6_JAK_STAT3_SIGNALING	-1.61	0.014	1.85387	DIO-VSG
	IL6_JAK_STAT3_SIGNALING	-1.64	0.01	2	DIO-LFD
	INTERFERON_GAMMA_RESPONSE	-2.43	0	4	CON-LFD
	INTERFERON_GAMMA_RESPONSE	-2.31	0	4	DIO-VSG
	INTERFERON_GAMMA_RESPONSE	-2.35	0	4	DIO-LFD
	INTERFERON_ALPHA_RESPONSE	-2.31	0	4	CON-LFD
	INTERFERON_ALPHA_RESPONSE	-2.41	0	4	DIO-VSG
	INTERFERON_ALPHA_RESPONSE	-2.38	0	4	DIO-LFD
	ALLOGRAFT_REJECTION	-2.36	0	4	CON-LFD
	ALLOGRAFT_REJECTION	-2.09	0	4	DIO-VSG
	ALLOGRAFT_REJECTION	-2.08	0	4	DIO-LFD

## Sheet: 2A
		Overexpressed	Suppressed
	DIO-HFD vs CON-LFD	77	144
	DIO-HFD vs DIO-VSG	155	84
	DIO-HFD vs DIO-LFD	23	89

## Sheet: 2B
		DIO-HFD vs CON-LFD
	Gene	baseMean	log2FoldChange	lfcSE	stat	pvalue	padj
	Mup9	429.953	-6.02739	0.821657	-7.33565	2.20646e-13	2.24231e-09
	Gm15725	533.482	2.51303	0.338438	7.42536	1.12473e-13	2.24231e-09
	Mup11	95.2283	-6.68704	0.986855	-6.77611	1.23453e-11	8.36396e-08
	Cacna1e	3653.32	2.71735	0.41611	6.53036	6.56137e-11	3.334e-07
	Pon1	92.315	-2.31297	0.357272	-6.47398	9.54545e-11	3.88023e-07
	Mup3	99.3721	-4.12392	0.65666	-6.28015	3.38245e-10	1.1458e-06
	Gm17149	50.6895	-5.58925	0.920194	-6.07399	1.24768e-09	3.16988e-06
	Gm4076	14077.4	-1.67619	0.274997	-6.0953	1.0923e-09	3.16988e-06
	Gm15453	472.802	1.75744	0.291552	6.02789	1.66113e-09	3.75139e-06
	Gm28439	323849	-1.96284	0.330051	-5.94708	2.72975e-09	5.54822e-06
	Rpl6l	2757.8	0.801575	0.135923	5.89729	3.69514e-09	6.82761e-06
	Cyp26b1	1322.82	1.64821	0.281452	5.8561	4.73867e-09	8.02613e-06
	Gm10222	64356.1	-1.96802	0.337176	-5.83678	5.32206e-09	8.12737e-06
	Gm13341	255.73	-1.79959	0.308765	-5.82834	5.59819e-09	8.12737e-06
	Gm13339	27873.4	-2.1969	0.381258	-5.76224	8.30047e-09	1.12471e-05
	Mup10	1619.91	-4.77744	0.835194	-5.72016	1.06422e-08	1.35189e-05
	Gm28438	35239.8	-1.99827	0.353212	-5.65743	1.5366e-08	1.80229e-05
	Mup16	104.08	-6.01073	1.06368	-5.6509	1.59612e-08	1.80229e-05
	Smarce1-ps1	296.221	0.65135	0.116538	5.58918	2.28138e-08	2.31845e-05
	Wscd1	141.83	0.942689	0.168454	5.59614	2.19181e-08	2.31845e-05
	Gm11410	159.293	-2.01835	0.362527	-5.56745	2.58502e-08	2.50193e-05
	Ehd3	2898.92	1.57628	0.285549	5.52017	3.38679e-08	3.12893e-05
	Gm11408	120.768	-1.59423	0.296809	-5.37122	7.82078e-08	6.91119e-05
	Gnb4	1507.11	0.800464	0.150524	5.31784	1.05007e-07	8.56014e-05
	Gm4895	320.609	-0.936677	0.176155	-5.31735	1.05291e-07	8.56014e-05
	Gm11407	15852.2	-1.42157	0.269099	-5.28269	1.27301e-07	9.95152e-05
	Dock8	8644.38	1.67578	0.320229	5.23309	1.66701e-07	0.000125489
	Gm10925	621870	-1.7542	0.336649	-5.21077	1.88056e-07	0.000136509
	Dsg1a	105.311	3.74567	0.723392	5.17792	2.24371e-07	0.000157253
	Gm5637	192.205	0.738804	0.144	5.13057	2.8886e-07	0.000195703
	Cidea	2331.3	-4.99937	0.975839	-5.12315	3.00478e-07	0.000197007
	Cux2	185.042	2.66302	0.525522	5.06738	4.03324e-07	0.000256174
	AA543186	53.3518	-1.12931	0.22513	-5.01627	5.26849e-07	0.000314947
	Cyp2e1	30167.2	-3.04216	0.60629	-5.01767	5.23027e-07	0.000314947
	Atp8b2	3741.17	0.707345	0.141482	4.99953	5.74702e-07	0.000333738
	Gm28437	370297	-1.62749	0.329494	-4.93936	7.83809e-07	0.000442526
	Rpl18-ps2	329.893	1.11589	0.226877	4.91847	8.72235e-07	0.00047914
	Fam19a5	147.392	-1.55246	0.316029	-4.91241	8.99643e-07	0.000481191
	Gm29216	476128	-1.58714	0.323613	-4.90442	9.37017e-07	0.00048833
	Gm28661	388038	-1.5892	0.325935	-4.87581	1.08362e-06	0.000550613
	Cops4	2301.61	-0.228757	0.047043	-4.86271	1.15788e-06	0.000553099
	Slc8a1	382.641	1.58301	0.325681	4.86063	1.17015e-06	0.000553099
	Gm10269	973.891	0.715406	0.1469	4.87003	1.1158e-06	0.000553099
	Gm13340	312923	-1.58408	0.328129	-4.82763	1.38169e-06	0.000610495
	Gm8566	562.016	-0.712285	0.147485	-4.82953	1.36855e-06	0.000610495
	Lrtm1	110.348	-3.4496	0.713259	-4.83638	1.32222e-06	0.000610495
	Usp29	63.7363	4.19836	0.872919	4.80956	1.5126e-06	0.000654118
	Cox8b	1260.96	-3.43719	0.717165	-4.79274	1.64516e-06	0.000696623
	Atl2	3801.44	-0.624956	0.131195	-4.76356	1.90204e-06	0.000788959
	Gm37570	132.223	-0.707856	0.149195	-4.74449	2.09033e-06	0.000849718
	Acaca	57537.9	-2.50426	0.53248	-4.70301	2.56357e-06	0.00102166
	Mup14	18.4859	-7.5907	1.61776	-4.6921	2.70414e-06	0.00105695
	Rnf5	1226.4	-0.431509	0.0923045	-4.67484	2.94184e-06	0.00112817
	Lman2l	2117.04	-0.702596	0.151337	-4.64259	3.44075e-06	0.00128772
	Ppp6c	3394.56	-0.247478	0.0533731	-4.63677	3.53904e-06	0.00128772
	Gm13680	263.862	-1.13521	0.244855	-4.63624	3.54796e-06	0.00128772
	Rbm19	1035.52	0.422688	0.0912618	4.6316	3.62847e-06	0.00129384
	Itgad	312.365	4.52932	0.979037	4.6263	3.72253e-06	0.00130449
	Gm15432	68.0465	4.18322	0.907274	4.61075	4.01211e-06	0.00138214
	A4galt	973.455	0.610279	0.132729	4.59795	4.26676e-06	0.00144536
	Alb	2281.17	-1.58654	0.347065	-4.5713	4.84715e-06	0.00161505
	Fabp3	643.21	-6.34458	1.39495	-4.54823	5.40981e-06	0.00174531
	Ptn	5505.89	-2.15926	0.47471	-4.54859	5.40056e-06	0.00174531
	Gm42847	72.979	-2.00598	0.443483	-4.52325	6.08981e-06	0.00193399
	Fasn	279626	-3.52763	0.781353	-4.51478	6.33835e-06	0.00198195
	Gm2962	113.091	-1.50468	0.33437	-4.50003	6.79434e-06	0.00207872
	Mrps18a	1231.02	-0.342187	0.0760717	-4.49822	6.85236e-06	0.00207872
	Pygo2	2294.06	0.364626	0.0814513	4.47662	7.58343e-06	0.0022019
	Ccni	15714.1	-0.261338	0.0583525	-4.47861	7.51315e-06	0.0022019
	Gm8430	4825.43	0.767532	0.171261	4.48165	7.40686e-06	0.0022019
	Gldc	399.427	-1.20531	0.269788	-4.46761	7.9099e-06	0.00226435
	Cdkl4	328.087	2.80294	0.631535	4.43829	9.06762e-06	0.00255971
	Mycbp2	25224.2	1.34693	0.303821	4.43329	9.28067e-06	0.00258397
	Rbm47	2509.28	-0.644852	0.146213	-4.41037	1.03196e-05	0.0028344
	Gm20536	433.481	-0.780848	0.178756	-4.36823	1.25257e-05	0.00339446
	Peg10	1998.83	3.16666	0.727762	4.35123	1.35377e-05	0.00362043
	Odf3l1	140.491	-2.43826	0.563214	-4.32919	1.49657e-05	0.00395035
	P2rx5	229.006	-1.5432	0.356973	-4.323	1.53919e-05	0.00401079
	Zim1	2788.05	3.15074	0.73296	4.29865	1.71844e-05	0.00442117
	Nrg4	3984.86	-1.3916	0.326282	-4.26503	1.99877e-05	0.00501544
	AI317395	82.0747	-3.4809	0.815721	-4.26727	1.97882e-05	0.00501544
	Zmynd11	7906.24	-0.227666	0.0534547	-4.25905	2.05302e-05	0.00508873
	Gm15920	714.089	-1.21949	0.287205	-4.24606	2.17563e-05	0.00532767
	Dpp3	2118.05	0.290392	0.0684426	4.24286	2.20693e-05	0.00533997
	Rps10-ps1	233.674	0.92564	0.218684	4.23277	2.3083e-05	0.00545536
	Gabrr2	372.895	2.27679	0.537702	4.2343	2.29269e-05	0.00545536
	Rps15-ps2	272.878	0.740112	0.175012	4.22892	2.34816e-05	0.00548237
	Ucp1	3655.94	-6.61192	1.56452	-4.22617	2.37697e-05	0.00548237
	Mpdu1	2051.85	-0.421089	0.099691	-4.22394	2.40065e-05	0.00548237
	Adi1	1739.52	-0.467307	0.110786	-4.2181	2.46369e-05	0.00556383
	Pycr2	1106.57	0.438323	0.104278	4.2034	2.62937e-05	0.00587274
	Itpkb	7603.2	0.503028	0.120001	4.19188	2.76657e-05	0.00611201
	Rxfp1	31.3265	4.70985	1.12719	4.1784	2.93562e-05	0.00634749
	Mal2	718.714	-1.09281	0.261431	-4.18009	2.91389e-05	0.00634749
	Aldoart1	17.3418	-2.01263	0.48245	-4.17169	3.02347e-05	0.00646863
	Sowahc	4018.75	-1.11028	0.266521	-4.16584	3.10203e-05	0.00656757
	Syngr1	507.751	-1.07275	0.257733	-4.16223	3.15148e-05	0.00660348
	Mettl15	201.384	-0.743664	0.178876	-4.15743	3.21842e-05	0.00667494
	Gm13433	83.8925	-1.10252	0.265499	-4.15264	3.28661e-05	0.0067475
	Ddx59	546.333	-0.341064	0.0823089	-4.1437	3.41743e-05	0.00694592
	Alad	1364.4	-0.67254	0.162605	-4.13602	3.53374e-05	0.0070415
	Ldhd	1382.51	-1.43796	0.347488	-4.13815	3.50111e-05	0.0070415
	Gm13331	116.423	0.615099	0.149549	4.11302	3.90508e-05	0.0076385
	Supt3	578.839	-0.637862	0.155091	-4.11282	3.90851e-05	0.0076385
	Btbd19	477.154	0.432021	0.105395	4.09906	4.14832e-05	0.00796156
	Gm15487	214.372	1.53851	0.375353	4.09885	4.15215e-05	0.00796156
	RP23-17C12.3	79.2218	-1.08756	0.265635	-4.09419	4.23654e-05	0.00804744
	Atp1a2	42545	-1.14022	0.27924	-4.08329	4.44029e-05	0.00807646
	Prrc2b	17907.3	0.210596	0.0514863	4.09033	4.30769e-05	0.00807646
	Gm37421	19.2609	1.59882	0.391776	4.08095	4.48521e-05	0.00807646
	Zmpste24	2964.1	-0.168909	0.0413585	-4.08402	4.4263e-05	0.00807646
	Mrps15	1548.68	-0.502911	0.122995	-4.08888	4.33463e-05	0.00807646
	Gm26816	169.517	-0.592945	0.145305	-4.08069	4.49023e-05	0.00807646
	Mrpl32	861.972	-0.433676	0.106331	-4.07854	4.53203e-05	0.00808013
	Gramd4	3885.36	0.676136	0.166007	4.07293	4.64258e-05	0.00820525
	4833413G10Rik	344.896	-0.647686	0.159297	-4.0659	4.78467e-05	0.00838349
	Mccc1	4712.83	-0.971802	0.239636	-4.05532	5.00652e-05	0.00855105
	Man2a2	12809.5	-0.37769	0.0931064	-4.05654	4.9806e-05	0.00855105
	Dnajc15	1967.08	-0.853756	0.210524	-4.05539	5.0051e-05	0.00855105
	Akt2-ps	703.664	-0.904395	0.223674	-4.04336	5.26899e-05	0.00892435
	Slc2a5	306.076	-4.04543	1.00206	-4.03712	5.41114e-05	0.00908937
	Fgf14	79.3589	-1.33776	0.331788	-4.03196	5.53125e-05	0.00921498
	Scel	106.051	1.58322	0.393382	4.02464	5.70628e-05	0.00942928
	Ankrd39	560.242	0.708376	0.176398	4.01579	5.92482e-05	0.00963508
	Gm42725	56.2082	-0.896367	0.223213	-4.01575	5.92563e-05	0.00963508
	Pck1	120920	-1.58837	0.3962	-4.009	6.09775e-05	0.00983625
	Por	15246.7	-1.0072	0.251443	-4.0057	6.18345e-05	0.00989596
	Capg	3896.97	0.778548	0.194852	3.9956	6.45309e-05	0.0101036
	Cox7c	2832.44	-0.701545	0.175516	-3.99704	6.41397e-05	0.0101036
	Gm15243	10.0912	-2.38963	0.598117	-3.99526	6.46231e-05	0.0101036
	Gm5786	21.0964	1.28843	0.323318	3.98502	6.74755e-05	0.010469
	Pde3b	16502.6	-0.994015	0.24985	-3.97844	6.93686e-05	0.0106812
	Rpl21	3679.89	0.6708	0.168692	3.97648	6.99439e-05	0.0106888
	Gm38040	22.5707	-4.09344	1.03084	-3.97097	7.15817e-05	0.010777
	Gm12538	164.623	-1.19032	0.299748	-3.97106	7.1554e-05	0.010777
	Atp5c1	9615.96	-0.564345	0.142239	-3.96757	7.26083e-05	0.0108512
	Cpt2	4969.48	-1.29859	0.327604	-3.96392	7.37295e-05	0.0108676
	Pus10	1687.24	-0.295328	0.0745077	-3.96373	7.37871e-05	0.0108676
	Pbxip1	7251.01	0.476745	0.120447	3.95815	7.55331e-05	0.0108703
	Gm13784	13.3335	-3.28998	0.831464	-3.95685	7.59451e-05	0.0108703
	Kcnq1ot1	3800.46	-0.593895	0.149923	-3.96133	7.45339e-05	0.0108703
	Elk3	3608.83	0.476354	0.120298	3.95979	7.50148e-05	0.0108703
	Lpin1	18042	-1.33074	0.336563	-3.9539	7.68887e-05	0.0109284
	Mrps36	599.105	-0.844601	0.21394	-3.94785	7.88571e-05	0.0111304
	Tmem143	1585.24	-1.15528	0.293139	-3.94106	8.11222e-05	0.0112169
	Srebf1	11836.6	-0.805586	0.204297	-3.94322	8.03962e-05	0.0112169
	2900011O08Rik	17.1137	-2.82583	0.717026	-3.94105	8.11257e-05	0.0112169
	Sulf1	2918.94	0.83977	0.213444	3.93437	8.34141e-05	0.0114554
	1810021B22Rik	87.9747	-1.06235	0.27045	-3.9281	8.5618e-05	0.0116791
	Ivd	8027.22	-0.622186	0.158583	-3.92342	8.73011e-05	0.0118293
	D2hgdh	1720.28	-0.411644	0.105067	-3.91794	8.93095e-05	0.0118668
	Fam198b	3142.2	1.7153	0.438163	3.91475	9.04968e-05	0.0118668
	Fam221b	96.8903	-0.760728	0.194229	-3.91665	8.97863e-05	0.0118668
	Oxnad1	1020.29	-0.728823	0.185945	-3.91956	8.87116e-05	0.0118668
	Traf7	4446.94	0.251126	0.064126	3.91613	8.99814e-05	0.0118668
	Gm13413	14.709	1.55314	0.396978	3.91241	9.138e-05	0.0119058
	Cdc42ep3	1695.48	0.978312	0.250172	3.91056	9.20823e-05	0.0119209
	Atp2a3	10849.1	1.08697	0.278241	3.90658	9.36109e-05	0.0119663
	Cpn2	36.5578	-4.27192	1.09341	-3.90696	9.34656e-05	0.0119663
	Glcci1	1751.34	0.775314	0.19879	3.90017	9.61242e-05	0.0122108
	Elovl6	18802.2	-3.30832	0.849769	-3.8932	9.89299e-05	0.0123071
	4930412C18Rik	342.445	-1.0824	0.277876	-3.89528	9.80874e-05	0.0123071
	1600014C10Rik	5195.07	-0.590757	0.151721	-3.89372	9.87198e-05	0.0123071
	F730043M19Rik	541.631	1.18096	0.30341	3.89229	9.93043e-05	0.0123071
	Elavl2	38.6198	-1.71136	0.440084	-3.88872	0.000100773	0.0124134
	Tcerg1l	68.923	2.75842	0.710346	3.8832	0.00010309	0.0125467
	Smim19	1315.38	-0.53208	0.13699	-3.88407	0.000102721	0.0125467
	Slc40a1	1101.27	1.0879	0.280534	3.87798	0.000105329	0.0125974
	Acacb	14514.1	-2.47184	0.637419	-3.87789	0.000105366	0.0125974
	Plpp6	2025.56	-0.408179	0.105186	-3.88056	0.000104216	0.0125974
	Cox7a1	275.481	-3.46345	0.895152	-3.86912	0.000109229	0.0129829
	Aldh4a1	2583.5	-0.766563	0.198469	-3.86238	0.000112289	0.0132416
	Cspg4	3708.74	-1.5921	0.412304	-3.86147	0.000112708	0.0132416
	Gm26712	173.414	-1.00472	0.260449	-3.85764	0.000114486	0.0133731
	Pla2g5	158.605	1.98851	0.516064	3.85323	0.000116571	0.0135389
	BC067074	1481.68	-1.15659	0.300473	-3.84923	0.000118489	0.0136834
	Sfrp5	7017.99	2.8554	0.742974	3.8432	0.00012144	0.013945
	Tsen54	502.321	0.400694	0.104452	3.83614	0.000124982	0.0142711
	Nat8l	5773.32	-1.40375	0.366221	-3.83308	0.000126548	0.0143693
	Spsb3	1020.12	0.367593	0.0960825	3.82581	0.000130344	0.0147181
	Gm14277	23.824	1.19808	0.313487	3.82177	0.000132497	0.0147964
	S100a1	2245.91	-1.10351	0.288845	-3.82042	0.000133223	0.0147964
	Parm1	3994.8	-1.63081	0.426779	-3.82121	0.000132798	0.0147964
	Tsacc	112.516	-0.575272	0.150702	-3.81728	0.000134932	0.0149049
	Rsph3a	832.506	-0.732165	0.1924	-3.80544	0.000141552	0.0155516
	Acsl1	101284	-1.42411	0.375118	-3.79644	0.000146791	0.0160405
	Pcnp	4919.75	-0.235044	0.0619651	-3.79316	0.000148742	0.0161667
	Dsg1b	35.7748	2.11161	0.556988	3.79112	0.000149971	0.0162136
	Rtn4ip1	775.086	-0.681963	0.180551	-3.77712	0.000158653	0.0170615
	Cat	41755.9	-0.850255	0.225329	-3.7734	0.000161037	0.0172268
	Gm29233	132.693	2.29478	0.608827	3.76918	0.000163788	0.0173128
	Aacs	5944.87	-1.4309	0.379725	-3.76825	0.000164397	0.0173128
	Thsd7a	1334.33	1.14074	0.302628	3.76944	0.000163615	0.0173128
	Pdhx	1487.96	-0.764772	0.203064	-3.76617	0.00016577	0.0173674
	Gm5963	85.7433	1.10114	0.292507	3.76449	0.00016689	0.017395
	Gbe1	3535.02	-1.19826	0.318915	-3.75731	0.000171748	0.0178101
	Mup7	23.6843	-4.2173	1.12453	-3.75027	0.000176644	0.0180886
	Gm4943	120.434	-0.738312	0.196903	-3.74962	0.000177103	0.0180886
	Ccdc86	863.958	0.507635	0.135312	3.75159	0.000175717	0.0180886
	Erc2	67.4778	3.23412	0.863784	3.74413	0.000181019	0.0183961
	Tst	721.981	-1.4378	0.384369	-3.74068	0.000183524	0.018466
	4930503L19Rik	601.399	0.469514	0.125482	3.7417	0.000182782	0.018466
	Dpy19l4	2583.69	-0.235905	0.063157	-3.73522	0.000187551	0.0187782
	Gm15409	20.4655	-1.48645	0.398446	-3.73062	0.000191012	0.019031
	Ephx2	13273.5	-1.21388	0.325687	-3.72714	0.000193665	0.0192012
	A830018L16Rik	120.488	-2.04505	0.549001	-3.72504	0.000195282	0.0192675
	Ube2v2	1136.54	-0.243919	0.0656209	-3.71709	0.000201532	0.0197881
	Hal	23.4641	3.37615	0.909691	3.71131	0.000206187	0.0199559
	Zfp366	758.557	0.513639	0.138371	3.71205	0.000205587	0.0199559
	Ncoa4	8193.13	-0.507219	0.136586	-3.71356	0.000204365	0.0199559
	Synpo2	20172.9	1.32811	0.358741	3.70215	0.000213781	0.0205929
	Sh2b2	1824.76	-1.11442	0.301128	-3.70082	0.000214902	0.0206033
	Elovl3	322.524	-4.72177	1.27661	-3.69868	0.000216722	0.0206801
	Oaz1-ps	2390.8	-0.54801	0.14842	-3.6923	0.000222236	0.0211072
	Gpr108	2609.72	-0.306442	0.0831154	-3.68694	0.000226967	0.0214563
	Rasl11a	218.812	1.667	0.452317	3.68548	0.000228273	0.0214799
	Mogat1	426.607	-1.01689	0.276123	-3.68276	0.000230724	0.0215246
	Dmbt1	14036.6	-2.80474	0.76162	-3.6826	0.000230866	0.0215246
	Uros	736.596	-0.401139	0.109074	-3.67766	0.000235382	0.0218454
	Gm4459	1108.72	-0.988358	0.269328	-3.66972	0.000242816	0.0223314
	Ogdhl	119.514	3.27462	0.892055	3.67088	0.000241721	0.0223314
	Sppl2a	7535.76	-0.255666	0.0697924	-3.66324	0.000249047	0.0226176
	Mrpl48-ps	134.177	-0.836251	0.228267	-3.66347	0.000248817	0.0226176
	Actg-ps1	129.291	0.975225	0.266236	3.66301	0.000249266	0.0226176
	Gm11837	120.92	-0.807548	0.220613	-3.66047	0.00025175	0.0226744
	Cpne3	4604.19	-0.201655	0.0550956	-3.66009	0.000252123	0.0226744
	Pank1	555.401	-2.37376	0.651998	-3.64075	0.000271848	0.0243406
	Gm6123	224.33	-1.17544	0.322993	-3.6392	0.000273481	0.0243794
	Rpl27	1519.96	0.725463	0.199665	3.63341	0.000279703	0.0246857
	BC024139	46.3755	-1.19862	0.329798	-3.6344	0.00027863	0.0246857
	Gm18284	77.8964	-0.672193	0.185044	-3.63262	0.00028056	0.0246857
	Gm26982	195.028	0.570962	0.157339	3.62886	0.000284675	0.0249398
	Gm6517	196.679	0.95855	0.264372	3.62575	0.000288119	0.0251331
	Ndufv2	3897.16	-0.626031	0.172751	-3.62389	0.000290205	0.0252069
	Ganc	2958.09	-0.459344	0.126848	-3.6212	0.000293238	0.0252545
	Fundc1	1291.78	-0.351706	0.0971044	-3.62194	0.000292405	0.0252545
	Ric8	3431.33	0.300216	0.0831883	3.60887	0.000307531	0.0263737
	Dpyd	1289.85	-0.863583	0.23999	-3.59841	0.000320163	0.0272365
	Gatc	1492.64	-0.260695	0.0724491	-3.59833	0.000320272	0.0272365
	Selt	7364.62	-0.252227	0.0701291	-3.59661	0.000322387	0.0273022
	BC030870	90.9914	-1.28288	0.356853	-3.59497	0.000324427	0.0273609
	Gm15410	17.9805	-2.39855	0.668356	-3.58873	0.000332289	0.0279082
	Gm24157	50.2359	1.05083	0.293321	3.58253	0.000340284	0.0284467
	Rpl10	2404.01	0.561867	0.156876	3.5816	0.0003415	0.0284467
	Tmem56	9671.42	-1.23099	0.345357	-3.56441	0.000364672	0.0301299
	Mtfp1	183.004	-1.35639	0.380493	-3.56484	0.000364083	0.0301299
	Atp6v1d	2535.38	-0.301979	0.084771	-3.56229	0.000367635	0.0302518
	2810414N06Rik	223.257	-0.856882	0.240854	-3.55768	0.000374138	0.0302713
	Pdp2	1013.04	-0.915087	0.25723	-3.55747	0.000374447	0.0302713
	Snx11	1531.34	0.439431	0.123467	3.5591	0.000372127	0.0302713
	2310061I04Rik	1295.36	-0.507213	0.142571	-3.55762	0.000374236	0.0302713
	Flna	44380.8	0.524883	0.147569	3.55686	0.000375319	0.0302713
	Fam120aos	412.815	-0.513997	0.144622	-3.55407	0.000379322	0.0304732
	Uqcrh	6020.64	-0.600793	0.16912	-3.55247	0.000381631	0.030538
	Klf15	2162.86	-0.90583	0.255496	-3.54538	0.000392046	0.0312483
	Ppara	627.283	-2.33996	0.660457	-3.54293	0.0003957	0.0314165
	Unc79	279.27	2.39812	0.677156	3.54146	0.000397918	0.0314696
	Rpl21-ps8	1448.97	-0.927432	0.261999	-3.53983	0.00040039	0.0315424
	Ccl7	257.168	2.05154	0.579865	3.53796	0.000403227	0.0316432
	RP24-360F21.2	107.099	-0.750107	0.212379	-3.53192	0.000412554	0.0322506
	Crmp1	301.628	2.95475	0.837987	3.52601	0.000421871	0.0325807
	1810011O10Rik	4109.35	-1.10661	0.314005	-3.52418	0.000424792	0.0325807
	Spata22	67.7941	-1.34421	0.381019	-3.52794	0.000418805	0.0325807
	Coasy	2099.63	-0.789613	0.223995	-3.52514	0.000423263	0.0325807
	Ppp1r1a	1830.32	-1.37437	0.389771	-3.52609	0.000421743	0.0325807
	Gm6061	3326.13	-0.850724	0.241687	-3.51995	0.000431631	0.0328301
	Prr36	195.997	-1.04971	0.298309	-3.51887	0.000433389	0.0328301
	Dis3l	1354.4	-0.340189	0.0966766	-3.51883	0.000433448	0.0328301
	Chdh	3950.42	-1.08077	0.307195	-3.51819	0.000434504	0.0328301
	Kcnk2	718.834	-1.32763	0.378366	-3.50884	0.000450064	0.0338798
	Btf3l4	2983.56	-0.324565	0.0925287	-3.50772	0.000451959	0.033897
	Ppwd1	787.322	-0.280264	0.0799304	-3.50635	0.000454293	0.0339467
	Tmem79	457.259	-1.53704	0.43887	-3.50226	0.000461326	0.0343459
	Gm14137	130.869	0.856915	0.244775	3.50083	0.000463813	0.0344051
	BB365896	392.946	-2.27865	0.65227	-3.49342	0.000476882	0.0347194
	Tmem160	735.724	0.542667	0.155375	3.49262	0.000478299	0.0347194
	Thrsp	15344.2	-2.37959	0.680964	-3.49445	0.000475037	0.0347194
	Borcs8	1090.45	-0.236581	0.0676643	-3.49639	0.000471599	0.0347194
	Gm10698	1953.78	-0.331304	0.0948072	-3.4945	0.00047495	0.0347194
	Stard4	1019.28	0.526508	0.150691	3.49395	0.000475934	0.0347194
	Gm18588	531.312	-0.48962	0.140239	-3.49132	0.000480645	0.0347655
	Gm18300	17.6132	-1.44725	0.414792	-3.48911	0.000484639	0.0348227
	Dennd4a	4174.71	0.859619	0.246448	3.48804	0.000486576	0.0348227
	Pdss2	405.456	-0.374089	0.107245	-3.48819	0.000486302	0.0348227
	Spa17	94.7966	-1.00127	0.28736	-3.48439	0.000493254	0.0351496
	Tinag	24.5816	-2.27501	0.653051	-3.48366	0.000494603	0.0351496
	Idh3b	7674.64	-0.938074	0.269467	-3.48123	0.000499125	0.0352738
	Rprml	102.357	-2.20183	0.632556	-3.48085	0.00049982	0.0352738
	Kdm8	224	0.582616	0.167458	3.47917	0.000502969	0.0353732
	L3hypdh	1083.3	-0.775074	0.22294	-3.4766	0.00050782	0.0355912
	Rag1	12.8893	4.67304	1.3459	3.47206	0.000516489	0.0356321
	Ythdf3	6317.17	-0.218288	0.0628704	-3.47203	0.000516538	0.0356321
	Fosb	229.673	1.16383	0.33532	3.47079	0.000518923	0.0356321
	Gsta4	918.898	-1.1483	0.330723	-3.47209	0.000516422	0.0356321
	Srr	1810.68	-0.431895	0.124421	-3.47124	0.000518058	0.0356321
	Ankmy2	1521.13	-0.254184	0.0731624	-3.47424	0.000512297	0.0356321
	Gys1	5065.28	-0.846909	0.244232	-3.46764	0.000525051	0.0359315
	Slc4a11	300.683	0.576054	0.16617	3.46666	0.000526962	0.0359413
	Cdh26	12.954	1.90828	0.550649	3.46552	0.000529216	0.0359743
	Fmnl3	2581.4	0.522291	0.150817	3.46307	0.000534046	0.036173
	Hsd17b10	2488.32	-0.525265	0.151712	-3.46224	0.000535699	0.036173
	Lipt1	362.558	-0.576399	0.166768	-3.45629	0.000547673	0.0363224
	Sccpdh	1249.6	-0.759083	0.219469	-3.45872	0.00054275	0.0363224
	Stk39	1801.28	-0.667123	0.19319	-3.45319	0.000553994	0.0363224
	Gm14269	425.251	-0.313959	0.0909003	-3.45389	0.000552572	0.0363224
	Gm10704	640.173	-0.542979	0.157169	-3.45475	0.000550802	0.0363224
	Pts	1617.16	-0.356338	0.103054	-3.45778	0.000544643	0.0363224
	Gm6419	91.5782	-1.00336	0.290335	-3.45587	0.000548521	0.0363224
	Cdsn	3377.56	-1.27221	0.367975	-3.45732	0.000545581	0.0363224
	Sos1	2969.38	-0.217938	0.0630979	-3.45396	0.000552411	0.0363224
	Trmt112-ps2	368.726	0.457883	0.132717	3.45007	0.000560433	0.0364828
	Thap6	701.395	-0.272639	0.0790262	-3.44998	0.00056063	0.0364828
	Arntl	581.483	1.20177	0.348466	3.44875	0.000563181	0.0364828
	Carnmt1	1060.11	-0.415017	0.120346	-3.44854	0.00056362	0.0364828
	Smarcb1	3154.39	0.273433	0.0794336	3.44229	0.000576813	0.0372182
	Pank3	27385.2	-0.817216	0.237509	-3.44077	0.000580051	0.0373087
	Gm6345	11.5862	-1.63131	0.474459	-3.43826	0.000585465	0.0373567
	Chrm4	24.5156	3.49217	1.01561	3.43849	0.000584975	0.0373567
	Pgam5	1294.46	0.231127	0.0672599	3.43633	0.000589649	0.0373567
	Gm12599	85.4191	1.19637	0.348063	3.43723	0.000587688	0.0373567
	Cntnap1	838.889	-0.903959	0.263071	-3.43618	0.000589988	0.0373567
	Gm6180	620.163	0.643388	0.187399	3.43325	0.000596402	0.037529
	Kdm4b	2495.03	0.240215	0.0699635	3.43343	0.000595999	0.037529
	Stambpl1	1335.23	1.10629	0.322359	3.43186	0.000599466	0.0376054
	Mri1	1151.97	0.276871	0.0807288	3.42964	0.000604379	0.0377969
	Gm5844	38.0135	1.24989	0.364832	3.42594	0.000612671	0.0380403
	Ctnnd2	157.316	-1.37702	0.401819	-3.42697	0.000610364	0.0380403
	Fbxw4	1082.22	-0.296824	0.0866537	-3.4254	0.000613885	0.0380403
	BC028777	25.6536	-1.82229	0.532424	-3.42264	0.000620172	0.038313
	Pear1	2720.79	0.487495	0.142491	3.42123	0.000623389	0.0383951
	Gm13772	1288.03	-1.30636	0.382328	-3.41685	0.0006335	0.0385506
	Rassf1	1774.55	0.485045	0.141904	3.41811	0.000630572	0.0385506
	Mknk2	22452.2	-0.520241	0.152157	-3.41912	0.000628248	0.0385506
	Apln	439.649	1.73538	0.507855	3.41707	0.000632993	0.0385506
	Lypla1	3876.93	-0.373559	0.109512	-3.41112	0.00064696	0.038599
	A830008E24Rik	158.329	-1.3149	0.386063	-3.40592	0.000659404	0.038599
	Bmp2	421.295	0.987638	0.290043	3.40514	0.000661291	0.038599
	Smim8	498.497	-0.367085	0.107737	-3.40724	0.000656222	0.038599
	Mup18	44.7496	-3.32908	0.977524	-3.40562	0.000660134	0.038599
	Bhlhe41	6312.36	-0.857814	0.251434	-3.41169	0.000645607	0.038599
	RP23-78N8.6	9.63623	-1.75168	0.513691	-3.40999	0.000649648	0.038599
	Adprhl1	26.2253	-3.3532	0.983557	-3.40926	0.000651388	0.038599
	Ppp1r3b	875.876	-1.50649	0.441531	-3.41198	0.00064494	0.038599
	Echdc1	6567.88	-1.31449	0.386184	-3.40378	0.000664602	0.038599
	Atp5s	381.144	-0.411195	0.120527	-3.41164	0.000645739	0.038599
	Map3k13	132.468	-0.809958	0.237674	-3.40785	0.00065476	0.038599
	Tm4sf19	20.1111	3.1712	0.929524	3.41164	0.000645732	0.038599
	Srf	2917.14	0.362007	0.106172	3.40962	0.000650525	0.038599
	Aldh3b2	759.411	-1.41045	0.413954	-3.40725	0.0006562	0.038599
	Arxes1	2005.08	-1.23127	0.361738	-3.40375	0.000664682	0.038599
	Zc3h14	4158.79	-0.225548	0.0663013	-3.40186	0.000669278	0.0387552
	Tln1	25661.7	0.487818	0.143634	3.39625	0.000683172	0.039227
	Map3k3	4165.58	0.355747	0.104704	3.39765	0.000679682	0.039227
	Scn8a	234.017	1.39784	0.411587	3.39623	0.000683216	0.039227
	Bola3	1341.8	-0.723004	0.21297	-3.39486	0.000686629	0.0393119
	H2-Q10	4293.05	-1.50925	0.444739	-3.39355	0.000689919	0.0393893
	Cycs	1781.4	-1.09067	0.321742	-3.38988	0.000699222	0.0395077
	Elmod3	1653.91	-0.562202	0.165895	-3.38891	0.00070171	0.0395077
	Zfp382	197.37	0.626828	0.184949	3.38918	0.000701013	0.0395077
	Proca1	959.427	-0.9276	0.273702	-3.38908	0.000701274	0.0395077
	Gpd1	39285.1	-1.85568	0.547112	-3.39177	0.000694432	0.0395077
	Gm19587	222.488	-0.452474	0.13361	-3.38653	0.000707815	0.0397413
	Spryd3	1465.54	0.300244	0.0886858	3.38547	0.000710557	0.0397853
	Glul	91095.5	-0.974452	0.288022	-3.38325	0.000716324	0.039998
	Uqcrc2	7085.49	-0.788951	0.233382	-3.38051	0.000723514	0.0402889
	Phka2	4242.3	-0.528493	0.156527	-3.37638	0.000734474	0.0407874
	Raet1d	85.3207	3.82459	1.13301	3.3756	0.000736539	0.0407906
	Gm43611	15.0643	-3.12901	0.928164	-3.37118	0.000748471	0.0408333
	2810006K23Rik	500.498	-0.326947	0.0969825	-3.3712	0.000748425	0.0408333
	Gm16089	646.946	-0.966309	0.286634	-3.37123	0.00074833	0.0408333
	Plxna4	950.882	0.784692	0.232758	3.37128	0.000748196	0.0408333
	Nmnat3	605.049	-0.392598	0.116469	-3.37085	0.000749364	0.0408333
	Gm15564	125.367	1.26928	0.376469	3.37153	0.000747525	0.0408333
	Sec1	45.3758	2.7673	0.821832	3.36723	0.000759276	0.0412628
	Cpt1b	1716.96	-3.02063	0.898269	-3.36273	0.000771764	0.0418296
	Echdc3	783.924	-0.835342	0.248847	-3.35685	0.000788369	0.0426159
	Scd3	72.7718	-1.50622	0.449157	-3.35345	0.00079811	0.0430281
	Gm10076	1521.29	-0.412903	0.123435	-3.34511	0.000822485	0.0441082
	Tmem181b-ps	1424.45	0.299693	0.0895896	3.34518	0.000822303	0.0441082
	Pde1a	1697.81	-0.739574	0.221153	-3.34418	0.000825275	0.0441413
	Mob4	2175.84	-0.275994	0.0825873	-3.34184	0.000832238	0.0442918
	Gm11400	379.412	0.535029	0.160103	3.34177	0.000832446	0.0442918
	Gm44261	400.385	-1.51653	0.45423	-3.33869	0.000841747	0.0446697
	Mcrs1	1384.58	0.353498	0.105909	3.33774	0.00084463	0.044706
	Hbegf	153.406	1.6192	0.48523	3.33698	0.000846941	0.0447119
	Gpd2	6057.95	-1.42421	0.427318	-3.33291	0.000859442	0.0451374
	Mrpl37	2140.47	-0.221078	0.0663179	-3.33361	0.000857272	0.0451374
	Arhgef2	6742.75	0.216263	0.0649432	3.33003	0.000868357	0.0453711
	4930550L24Rik	82.448	5.3032	1.59233	3.33047	0.000866995	0.0453711
	Ndrg3	4019.63	-0.471364	0.141658	-3.32747	0.000876378	0.045556
	Pex13	4342.61	-0.697308	0.209556	-3.32755	0.000876117	0.045556
	Gm16229	14.3841	1.59621	0.480295	3.32341	0.000889253	0.0458977
	Ndufa6	2837.83	-0.552626	0.16629	-3.32326	0.000889727	0.0458977
	Zfp946	679.811	-0.422379	0.127077	-3.32381	0.000887963	0.0458977
	Oxld1	280.699	-0.575862	0.173376	-3.32147	0.000895458	0.0460764
	Morc1	28.9315	4.50615	1.35748	3.31949	0.00090182	0.04617
	Cst6	26.3784	2.16824	0.653118	3.31983	0.000900721	0.04617
	Opn3	1144.37	-0.781068	0.235419	-3.31777	0.000907376	0.0463242
	Gm10273	645.921	0.778148	0.234583	3.31716	0.000909389	0.0463242
	Sin3b	3362.3	0.189198	0.0570494	3.31638	0.000911912	0.0463365
	Gata3	5707.98	-0.776708	0.234352	-3.31428	0.000918798	0.0464131
	Usp12	3448	0.458264	0.138261	3.31449	0.000918104	0.0464131
	Map3k11	3426.46	0.206	0.0621637	3.31383	0.00092027	0.0464131
	Gm8494	295.225	0.546249	0.164892	3.31276	0.000923787	0.0464752
	Maob	1987.37	-0.783185	0.236528	-3.31118	0.000929047	0.0466244
	Gm6023	141.194	1.21244	0.366337	3.30964	0.00093416	0.0467655
	Bcat2	2151.15	-0.700838	0.211924	-3.30703	0.000942904	0.0470873
	Gm15421	116.019	1.22396	0.370282	3.30548	0.00094815	0.0471177
	2300009A05Rik	468.261	-0.359921	0.108876	-3.3058	0.000947056	0.0471177
	Has3	188.686	0.488115	0.147715	3.30444	0.000951679	0.0471778
	Rpl9-ps6	825.676	-1.19846	0.362791	-3.30345	0.000955017	0.047228
	Klhl9	5300.59	-0.259998	0.0787322	-3.30231	0.00095893	0.0473065
	Nfia	8812.29	-0.618591	0.187386	-3.30116	0.000962854	0.047385
	Myl4	604.638	1.41952	0.430494	3.29742	0.000975765	0.0479044
	Gm43240	9.76381	-2.31854	0.703622	-3.29515	0.000983687	0.0479459
	Hmga1-rs1	445.37	1.6175	0.490792	3.29569	0.000981806	0.0479459
	Pdha1	18681.2	-1.0372	0.314674	-3.29612	0.000980312	0.0479459
	Slc25a44	3492.18	-0.538964	0.1636	-3.2944	0.000986313	0.0479589
	Gm9435	12.696	1.57847	0.479393	3.29265	0.00099249	0.0481441
	Gm7329	2465.2	-2.06403	0.627372	-3.28996	0.001002	0.0482036
	Ralgapa2	6129.96	-0.77035	0.234054	-3.29133	0.000997138	0.0482036
	Gm24245	255.779	1.26601	0.385005	3.2883	0.00100795	0.0482036
	Trim35	4906.21	0.392958	0.11945	3.28973	0.00100284	0.0482036
	Gm23935	255.779	1.26601	0.385005	3.2883	0.00100795	0.0482036
	Gm15361	162.952	0.657889	0.200034	3.28889	0.00100583	0.0482036
	Gm26671	89.214	-0.90872	0.276537	-3.28606	0.00101598	0.0484736
	Gm38387	75.6217	-0.571528	0.174074	-3.28324	0.00102621	0.0488225
	Metap1	2207.12	-0.244595	0.0745489	-3.28099	0.00103442	0.0488225
	Agbl3	538.538	-0.44582	0.135856	-3.28156	0.00103235	0.0488225
	Zzef1	5761.56	0.351366	0.107071	3.2816	0.00103218	0.0488225
	Snx18	3110.61	0.279669	0.0852453	3.28075	0.0010353	0.0488225
	Lyrm5	2044.98	-0.830599	0.253252	-3.27973	0.00103905	0.0488858
	Coq9	3089.51	-0.820781	0.250359	-3.27842	0.0010439	0.0489937
	Gm684	303.576	-0.719129	0.219393	-3.27781	0.00104616	0.0489937
	Dgat1	6468.97	-0.931986	0.284532	-3.2755	0.00105474	0.0492819
	Tex19.1	92.7252	5.13803	1.56946	3.27376	0.00106127	0.04936
	Morn2	155.741	-0.616046	0.188153	-3.27418	0.00105968	0.04936
	Pmpcb	3563.61	-0.594916	0.181777	-3.27279	0.00106493	0.0494171
	Gm29739	16.7034	-1.84189	0.563032	-3.27137	0.00107028	0.0494314
	Cyp2b19	29.4708	2.58322	0.789492	3.272	0.00106791	0.0494314
	Cfb	10804.3	0.601455	0.183888	3.27077	0.00107253	0.0494314
	Ndufs6	1390.09	-0.692333	0.211819	-3.2685	0.00108118	0.0496061
	Capn1	4238.71	0.377295	0.115434	3.2685	0.0010812	0.0496061
	Thbs1	19638.4	1.92424	0.588883	3.2676	0.00108462	0.0496361
	Smok4a	77.6898	-1.0748	0.328981	-3.26705	0.00108674	0.0496361
	Idh3g	6587.49	-0.886575	0.271475	-3.26578	0.00109165	0.0496448
	Ptchd1	38.6752	1.00716	0.308404	3.26573	0.00109182	0.0496448
	Snx10	3687.03	-0.601186	0.18414	-3.26483	0.00109528	0.049691
	Cxcl2	21.1144	3.09406	0.948548	3.26189	0.00110672	0.049876
	Polr2j	866.054	-0.241106	0.0739121	-3.26207	0.00110603	0.049876
	Gm16042	439.177	0.695225	0.213093	3.26254	0.00110417	0.049876
	Zfand1	1247.31	-0.467336	0.143404	-3.25887	0.00111858	0.0499672
	2310069B03Rik	32.6365	-3.2383	0.993325	-3.26006	0.00111389	0.0499672
	Ngp	108.649	4.30545	1.32074	3.25987	0.00111462	0.0499672
	Lace1	737.434	-1.04209	0.319741	-3.25918	0.00111734	0.0499672

[truncated: 54 more sheets: 2C, 2D, 2E, 3A, 3B, 3C, 3D, 3E, 3F, 4B, 4C, 4D, 4E, 4F, 4G, 4H, 5A, 5B, 5C, 5D …]
